# Supplementary material for: High Stroma T-Cell Infiltration is Associated with Better Survival in Stage pT1 Bladder Cancer
Source: Int J Mol Sci. 2020 Nov 9;21(21):8407. doi: 10.3390/ijms21218407 (PMC7665154; doi:10.3390/ijms21218407)
Supplement: Supplementary file 1 [file ijms-21-08407-s001.zip]

Archive with 1 entries (1 files):
- ijms-948195-supplementary.docx
